# Supplementary material for: Microbial agents in macroscopically healthy mammary gland tissues of small ruminants
Source: PeerJ. 2017 Nov 13;5:e3994. doi: 10.7717/peerj.3994 (PMC5689019; doi:10.7717/peerj.3994)
Supplement: Data S1 [file peerj-05-3994-s001.xlsx]

## Sheet: ALS
Num.	ID animal	species (C=Goat; O=Sheep)	breed	Years	City of farms	Pcr SRLV (positive =POS; negative=NEG)	hyperplastic lymphoid follicles (positive: si; negative:no)	Histology (any lesions show:ALS)	Bacteriology	Classification of bacteria	Mycology (positive =POS;negative=NEG)	Mycoplasma (positive =POS; negative=NEG)
1	IT001000027651	C	cross-breed	6	Lanzo Torinese (TO)	Pos	SI	chronic non suppurative mastitis	Acinetobacter iwoffi Staphylococcus caprae	OM CNS	NEG	NEG
2	IT001000027654	C	cross-breed	8	Lanzo Torinese (TO)	POS	SI	chronic non suppurative mastitis	Aerococcus viridans Escherichia coli Staphylococcus xylosus	EO EO CNS	NEG	NEG
3	IT00110000168375	C	Saanen	4	Rocca Canavese (TO)	POS	NO	chronic mixed mastitis	Aerococcus viridans Staphylococcus simulans	EO CNS	NEG	NEG
4	IT00101000010452	C	Saanen	2	Rocca Canavese (TO)	POS	SI	chronic non suppurative mastitis	Aerococcus viridans Staphylococcus equorum Pseudomonas fluorescens Enterococcus durans	EO CNS EO EO	NEG	NEG
5	IT313TO0200003	C	cross-breed	13	Viù (TO)	POS	NO	chronic mixed mastitis	Staphilococcus caprae Aerococcus viridans	CNS EO	NEG	NEG
6	IT001000029391	C	cross-breed	8	Vauda Canavese (TO)	NEG	NO	chronic non suppurative mastitis	Staphilococcus sciuri Aerococcus viridans	CNS EO	NEG	NEG
7	IT004000015897	O	Biellese	8	Frabosa Soprana (CN)	NEG	NO	chronic non suppurative mastitis	Alcaligenes faecalis Aeromonas sobria	OM EO	NEG	NEG
8	IT001000077889	O	cross-breed	5	Pinerolo (TO)	NEG	NO	chronic non suppurative mastitis	Klebsiella oxytoca Staphylococcus haemolyticus	EO CNS	NEG	NEG
9	IT004000093658	O	Biellese	2	Frabosa Soprana (CN)	NEG	NO	ALS	Staphylococcus auricularis Staphylococccus muscae	CNS CNS	NEG	NEG
10	IT001000090130	O	cross-breed	4	Pinerolo (TO)	NEG	SI	chronic non suppurative mastitis	Staphylococcus arlettae Staphylococcus lentus	CNS CNS	NEG	NEG
11	IT001000088062	O	Biellese	3	Cavour (TO)	NEG	NO	ALS	Staphylococcus equorum Staphylococcus sciuri Aerococcus viridans	CNS CNS EO	NEG	NEG
12	IT001000033988	O	Biellese	8	Santena (TO)	NEG	NO	ALS	Staphylococcus xylosus Staphylococcus warneri Aerococcus viridans	CNS CNS EO	NEG	NEG
13	IT004000066241	O	cross-breed	4	Bagnolo Piemonte (CN)	NEG	NO	chronic non suppurative mastitis	Staphylococcus warneri Staphylococcus auricularis	CNS CNS	NEG	NEG
14	IT001000002180	O	Biellese	8	Torre Pellice (TO)	NEG	NO	chronic mixed mastitis	Staphylococcus kloosii	CNS	NEG	NEG
15	IT001000099957	O	Biellese	3	Torre Pellice (TO)	NEG	SI	chronic non suppurative mastitis	Staphylococcus arlettae Aerococcus viridans	CNS EO	NEG	NEG
16	IT001000054369	O	cross-breed	7	Buriasco (TO)	NEG	NO	chronic mixed mastitis	Staphylococcus equorum Streptococcus uberis Aerococcus viridans Escherichia coli Strptococcus constellatus	CNS PATO EO EO OA	Aspergillus spp.	NEG
17	IT001000076774	O	cross-breed	5	Verolengo (TO)	NEG	NO	chronic non suppurative mastitis	Staphylococcus xylosus Aerococcus viridans Kocuria rosea	SCN OA OM	NEG	NEG
18	IT001000104056	O	Biellese	3	Buriasco (TO)	NEG	NO	chronic non suppurative mastitis	Staphylococcus chromogenes	CNS	NEG	NEG
19	IT001000023793	O	Biellese	8	Buriasco (TO)	NEG	NO	ALS	Alcaligenes faecalis Staphylococcus xylosus	OM CNS	NEG	NEG
20	IT001000039456	O	cross-breed	7	Buriasco (TO)	NEG	NO	chronic non suppurative mastitis	Aerococcus viridans Straptococcus dysgalactiae	OM PATO	NEG	NEG
21	IT001000024843	O	cross-breed	9	Buriasco (TO)	NEG	NO	ALS	Staphylococcus aureus Acinetobacter iwoffi Aeromonas hydrophila	PATO OM EO	NEG	NEG
22	IT004000063151	O	Lacaune	5	Cavallermaggiore (CN)	POS	SI	chronic non suppurative mastitis	Aerococcus viridans Staphylococcus xylosus Staphylococcus aureus	EO CNS PATO	NEG	NEG
23	IT001000050037	O	cross-breed	6	San Secondo di Pinerolo (TO)	POS	SI	chronic non suppurative mastitis	Aeromonas hydrophila Klebsiella oxytocica Staphylococcus xylosus	EO EA CNS	NEG	NEG
24	IT001000086647	C	cross-breed	4	San Pietro Val Lemina (TO)	NEG	NO	chronic mixed mastitis	NEG		NEG	NEG
25	IT001000031360	C	cross-breed	7	San Pietro Val Lemina (TO)	POS	SI	chronic non suppurative mastitis	Acinetobacter iwoffi Staphylococcus muscae Acinetobacter genomospecies Vagococcus fluvialis	OM CNS OM OM	NEG	NEG
26	IT001000061434	C	cross-breed	11	San Pietro Val Lemina (TO)	NEG	NO	acute suppurative mastitis	Escherichia coli	EO	NEG	NEG
27	IT001000061428	C	cross-breed	5	San Pietro Val Lemina (TO)	NEG	NO	acute suppurative mastitis	NEG		NEG	NEG
28	IT001000061424	C	cross-breed	11	San Pietro Val Lemina (TO)	POS	SI	chronic non suppurative mastitis	Staphylococcus xylosus Acinetobacter spp	CNS OM	NEG	NEG
29	IT001000048476	C	cross-breed	7	Antignano (AT)	POS	SI	chronic non suppurative mastitis	Bacillus pumilis Streptococcus uberis	EO PATO	NEG	NEG
30	IT001000114623	C	cross-breed	2	Bobbio Pellice (TO)	POS	SI	chronic non suppurative mastitis	NEG		NEG	NEG
31	IT001000104553	C	cross-breed	3	Villar Pellice (TO)	NEG	NO	ALS	NEG		NEG	NEG
32	IT0050000008462	C	Camosciata delle Alpi	7	Antignano (AT)	NEG	NO	ALS	NEG		NEG	NEG
33	senza marca auricolare	C	cross-breed	6	Antignano (AT)	POS	NO	chronic non suppurative mastitis	NEG		NEG	NEG
34	IT00100078776	C	cross-breed	9	Salza di Pinerolo (TO)	NEG	NO	chronic non suppurative mastitis	NEG		NEG	NEG
35	IT0050000005057	C	Camosciata delle Alpi	7	Antignano (AT)	NEG	SI	chronic non suppurative mastitis	Paenibacillus Pseudomonas aeuruginosa	OM PATO	NEG	NEG
36	IT01900007230	C	Camosciata delle Alpi	4	Villafranca Piemonte (TO)	NEG	SI	chronic non suppurative mastitis	Bacillus pumilus Staphyloccous xylosus	EO CNS	NEG	NEG
37	IT001000105733	C	cross-breed	2	Salza di Pinerolo (TO)	NEG	NO	chronic non suppurative mastitis	Staphyolococcus caprae Staphylococcus xylosus Staphylococus capitis	CNS CNS CNS	NEG	NEG
38	IT004000046497	C	Camosciata delle Alpi	7	Angrogna (TO)	NEG	NO	chronic non suppurative mastitis	Staphyloccous xylosus Staphyloccous equorum	CNS CNS	NEG	NEG
39	IT004000082084	O	Biellese	9	Chieri (TO)	NEG	NO	ALS	Bacillus pumilis Aerococcus viridans	EO EO	NEG	NEG
40	IT001000064571	O	Biellese	8	Chieri (TO)	NEG	NO	ALS	Staphylococcus xylosus Aerococcus viridans	CNS EO	NEG	NEG
41	IT001000088071	O	Biellese	2	Prarostino (TO)	NEG	NO	chronic non suppurative mastitis	Staphylococcus xylosus	CNS	NEG	NEG
42	AL21010344	O	Biellese	13	Frabosa Soprana (CN)	POS	SI	chronic non suppurative mastitis	Aerococcus viridans Staphylococcus simulans Staphylococcus aureus	EO CNS PATO	NEG	NEG
43	IT001000112685	O	cross-breed	2	Macello (TO)	POS	NO	ALS	NEG		NEG	NEG
44	IT001000088068	O	Biellese	2	Prarostino (TO)	NEG	NO	ALS	NEG		NEG	NEG
45	IT001000054425	O	Biellese	6	Pinerolo (TO)	POS	NO	chronic non suppurative mastitis	NEG		NEG	NEG
46	IT001000088877	O	Biellese	5	Cavour (TO)	NEG	NO	acute suppurative mastitis	Aerococcus viridans Streptococcus uberis	EO PATO	NEG	NEG
47	IT001000063924	O	Biellese	6	Chieri (TO)	NEG	NO	ALS	Aerococcus viridans	EO	NEG	NEG
48	IT001000130875	O	cross-breed	1	Pinerolo (TO)	POS	NO	chronic non suppurative mastitis	NEG		NEG	NEG
49	IT004000099091	O	Biellese	1	Frabosa Soprana (CN)	NEG	NO	chronic non suppurative mastitis	Aerococcus viridans	EO	NEG	NEG
50	IT001000128415	O	Biellese	1	Pinasca (TO)	NEG	SI	chronic non suppurative mastitis	Staphyloccous equorum	CNS	NEG	NEG
51	IT004000094388	C	Saanen	4	Saluzzo (CN)	POS	NO	chronic non suppurative mastitis	Staphylococcus caprae	CNS	NEG	NEG
52	IT004000073870	C	Saanen	3	Saluzzo (CN)	POS	SI	chronic mixed mastitis	Staphylococcus warneri Staphylococcus haemolyticus	CNS CNS	NEG	NEG
53	IT004000052170	C	Saanen	9	Piasco (CN)	NEG	NO	chronic non suppurative mastitis	Staphylococcus caprae	CNS	NEG	NEG
54	IT001000093681	C	cross-breed	6	Macello (TO)	NEG	NO	ALS	NEG		NEG	NEG
55	IT006000020291	C	Saanen	4	Torre San Giorgio (CN)	POS	SI	chronic non suppurative mastitis	NEG		NEG	NEG
56	IT004000092121	C	cross-breed	14	Villar Pellice (TO)	NEG	NO	ALS	Aerococcus viridans Bacillus pumilis Staphylococcus sp (low discrimantion)	EO EO EO	NEG	NEG
57	IT004000088138	C	Saanen	5	Torre San Giorgio (CN)	POS	NO	chronic non suppurative mastitis	Staphylococcus caprae Staphylococcus auricularis Staphylococcus aureus Bacillus pumilis	CNS CNS PATO EO	NEG	NEG
58	IT004000107052	C	Saanen	4	Torre San Giorgio (CN)	POS	SI	chronic mixed mastitis	Staphylococcus equorum Staphylococcus vitulinus Bacillus pumilis	CNS CNS EO	NEG	NEG
59	IT004000059678	C	Camosciata delle Alpi	6	Villar Pellice (TO)	NEG	NO	ALS	Staphylococcus cohnii	CNS	NEG	NEG
60	IT004000014235	C	cross-breed	9	Bagnolo Piemonte (CN)	NEG	NO	chronic mixed mastitis	Streptococcus uberis Staphyloccus warneri Staphylococcus xylosus	PATO CNS CNS	NEG	NEG
61	IT001000075253	C	Camosciata delle Alpi	5	Bobbio Pellice (TO)	POS	SI	chronic non suppurative mastitis	NEG		NEG	NEG
62	IT004000040839	C	cross-breed	4	Barge (CN)	NEG	SI	chronic mixed mastitis	NEG		NEG	NEG
63	IT004000105305	C	Camosciata delle Alpi	2	Bagnolo Piemonte (CN)	POS	SI	chronic non suppurative mastitis	NEG		NEG	NEG
64	IT001000127708	C	Saanen	2	Villafranca Piemonte (TO)	POS	NO	chronic non suppurative mastitis	NEG		NEG	NEG
65	IT001000130490	C	Saanen	2	Villafranca Piemonte (TO)	NEG	NO	ALS	Staphylococcus xylosus	CNS	NEG	NEG
66	IT001000072490	C	cross-breed	6	Fenestrelle (TO)	POS	SI	chronic non suppurative mastitis	NEG		NEG	NEG
67	IT001000092084	C	cross-breed	10	Fenestrelle (TO)	POS	NO	chronic non suppurative mastitis	NEG		NEG	NEG
68	IT001000092086	C	cross-breed	11	Fenestrelle (TO)	POS	SI	chronic mixed mastitis	NEG		NEG	NEG
69	IT004000107017	C	Saanen	2	Torre San Giorgio (CN)	POS	SI	chronic mixed mastitis	Aerococcus viridans	EO	NEG	NEG
70	IT004000111199	C	Saanen	2	Torre San Giorgio (CN)	POS	SI	chronic mixed mastitis	Enterococcus faecalis	EO	NEG	NEG
71	IT001000104430	C	Camosciata delle Alpi	3	Pinerolo (TO)	POS	SI	chronic mixed mastitis	NEG		NEG	NEG
72	IT004000026992	C	cross-breed	10	Paesana (CN)	POS	SI	chronic non suppurative mastitis	Staphylococcus auricularis	CNS	NEG	NEG
73	IT004000044683	C	cross-breed	13	Paesana (CN)	POS	SI	chronic non suppurative mastitis	NEG		NEG	NEG
74	IT001000116523	C	Camosciata delle Alpi	2	Bobbio Pellice (TO)	POS	NO	acute suppurative mastitis	Aerococcus viridans Staphylococcus aureus Staphylococcus xylosus	EO PATO CNS	NEG	NEG
75	IT001000058782	C	Camosciata delle Alpi	7	Bagnolo Piemonte (CN)	POS	SI	chronic non suppurative mastitis	Staphylococcus auricularis Staphylococcus caprae Aerococcus viridans	CNS CNS EO	NEG	NEG
76	IT004000080934	C	cross-breed	8	Paesana (CN)	POS	SI	chronic non suppurative mastitis	Aerococcus viridans Staphylococcus xylosus	EO CNS	NEG	NEG
77	IT001000076085	C	Saanen	2	Alpignano (TO)	NEG	no	ALS	NEG		NEG	NEG
78	IT001000129981	O	cross-breed	8	Bibiana (TO)	NEG	SI	chronic non suppurative mastitis	Aerococcus viridans Staphilococcus xylosus	EO CNS	NEG	NEG
79	IT001000129981	O	cross-breed	8	Bibiana (TO)	NEG	NO	ALS	Aerococcus viridans Staphilococcus xylosus	OA SCN	NEG	NEG
80	IT001000099194	O	cross-breed	2	Val della Torre (TO)	NEG	NO	ALS	Aerococcus viridans Staphilococcus vitulinus	EO CNS	NEG	NEG
81	IT001000099194	O	cross-breed	2	Val della Torre (TO)	NEG	NO	ALS	Aerococcus viridans Staphilococcus vitulinus	EO CNS	NEG	NEG
82	IM11038	O	Frabosana	15	Bagnolo Piemonte (CN)	NEG	NO	ALS	NEG		NEG	NEG
83	IT004000041840	O	Biellese	5	Frabosa Soprana (TO)	NEG	NO	ALS	NEG		NEG	NEG
84	ITTO111011	O	cross-breed	9	Cavour (TO)	NEG	NO	ALS	Aerococcus viridans Kocuria rosea	EO OM	NEG	NEG
85	ITTO111011	O	cross-breed	9	Cavour (TO)	NEG	NO	ALS	Staphylococcus equorum	CNS	NEG	NEG
86	IT004000098850	O	Biellese	1	Frabosa Soprana (TO)	NEG	NO	ALS	Staphylococcus chromogenes Staphylococcus vitulinus Enterococcus cecorum	CNS CNS EO	NEG	NEG
87	IT04000109726	O	Sambucana	7	Pietraporzio (CN)	NEG	NO	ALS	Aerococcus viridans	EO	NEG	NEG
88	IT001000103682	O	cross-breed	3	Pinerolo (TO)	NEG	NO	ALS	Vagococcus fluvialis Staphilococcus warneri Bordetella trematum	OM CNS OM	NEG	NEG
89	IT00400012081	O	Frabosana	11	TORINO	NEG	NO	ALS	Kocuria rosea Aeromonas hydrophyla Staphylococcus cohnii	OM OM CNS	NEG	NEG
										pathogens: PATO
										coagulase-negative staphylococci: CNS
										environmental opportunists: EO
										other microorganisms: OM
